# Supplementary material for: Structure Modeling and Virtual Screening with HCAR3 to Discover Potential Therapeutic Molecules
Source: Pharmaceuticals (Basel). 2025 Aug 28;18(9):1290. doi: 10.3390/ph18091290 (PMC12472694; doi:10.3390/ph18091290)
Supplement: Supplementary file 1 [file pharmaceuticals-18-01290-s001.zip]

Archive with 1 entries (1 files):
- pharmaceuticals-3807605-supplementary.pdf
